# Supplementary material for: Chinese handwriting performance in preterm children in grade 2
Source: PLoS One. 2018 Jun 19;13(6):e0199355. doi: 10.1371/journal.pone.0199355 (PMC6007913; doi:10.1371/journal.pone.0199355)
Supplement: S1 File — (XLSX) [file pone.0199355.s001.xlsx]

## Sheet: data
group	gender	gr-gender	GA-wk	BW-g	age-mo	M-age	M-edu	M-job	M-SES	handedness	con	acc	speed	grasp	dir	con-15	acc-15	spe-15	grasp-15	dir-15	early intervention	TONI3	SIPT-KI	SIPT-FI	TVPS	MABC2-MD	SNAP-inattention
1	1	1	28	1150	93.23	39	4	4	44	2	4.13	4.2	4.5	3	1.5	1	1	1	0	0	1	91	-0.66	-1.8	79	8	15
1	0	2	28	1016	95.47	48	1	1	11	2	2.25	3.4	2	1.83	2	0	1	0	0	0	2	95	-0.55	1.29	105	9	7
1	1	1	28	1108	95	40	2	3	29	2	4.5	3.6	5	2.83	2	1	1	1	0	0	2	87	-2.01	0.05	76	12	15
1	1	1	29	1196	100.3	45	2	1	15	2	1.13	1.2	2	2.83	1	0	0	0	0	0	2	108	0.11	-0.35	105	11	2
1	1	1	30	2162	92.17	38	5	4	48	2	1.88	1.8	2.25	2.17	2	0	0	0	0	0	1	81	-2.67	0.25	89	8	14
1	1	1	30.71	1630	94.1	40	4	3	37	2	1.63	1.4	1.75	1.83	1	0	0	0	0	0	2	115	0.5	0.52	118	19	7
1	1	1	30.71	1600	94.13	40	4	3	37	2	1	1.2	2.5	2.17	1	0	0	0	0	0	2	89	-2.35	0.91	110	19	11
1	0	2	31.43	1086	95.87	35	4	4	44	2	1.13	1	1	1.17	1	0	0	0	0	0	1	97	-0.07	-0.68	96	13	9
1	1	1	31.43	1668	93.87	35	4	4	44	2	1.75	1.6	1.25	2.33	2	0	0	0	0	0	2	97	0.16	0.14	101	19	4
1	1	1	31.71	2580	95.5	38	4	4	44	2	1	1	2.25	1.67	1	0	0	0	0	0	2	95	0.88	0.14	87	15	12
1	1	1	32	1750	103.53	41	4	4	44	2	1.88	3.4	2.25	2.17	2	0	1	0	0	0	2	110	-0.62	0.8	113	19	8
1	1	1	32	2000	98.7	35	2	1	15	2	3.75	4.6	5	4.33	3	1	1	1	1	1	2	110	-0.62	0.05	103	11	18
1	0	2	33	2274	95.97	38	2	3	29	2	1	1.2	2.25	2	2	0	0	0	0	0	2	91	0.5	0.46	87	17	8
1	0	2	33	1710	95.97	38	2	3	29	2	1	1	1	1	1	0	0	0	0	0	2	99	1.03	1.29	101	16	5
1	1	1	33	2280	100.27	37	2	3	29	2	2	2	2	2	2	0	0	0	0	0	2	93	-0.17	-0.39	95	19	17
1	0	2	33.43	1940	101.1	40	4	1	23	2	2.38	3.6	2.5	2	2	0	1	0	0	0	2	85	-0.59	0.46	91	15	8
1	0	2	33.5	2162	93.97	45	2	2	22	2	1	1	1	1.17	1	0	0	0	0	0	2	108	0.11	1.37	120	19	7
1	0	2	34	1996	96.2	40	5	5	55	2	1.75	1.4	1	1	1	0	0	0	0	0	2	110	-0.03	-0.37	115	11	2
1	0	2	34	1086	95.23	39	4	4	44	2	2	1.8	2	3.17	2	0	0	0	0	0	2	85	1.19	-0.68	82	18	7
1	0	2	34.43	2352	92.6	40	4	4	44	2	1	1	1	1	1	0	0	0	0	0	2	101	0.29	-1.09	117	18	6
1	1	1	34.71	1874	99.83	45	5	5	55	2	1.88	1.8	2	1.5	1	0	0	0	0	0	2	97	-0.39	-0.35	101	16	4
1	1	1	34.71	1925	97.03	39	4	4	44	2	1	1	1	1.33	1	0	0	0	0	0	2	127	-1.55	0.83	93	12	5
1	1	1	34.71	1182	97.03	39	4	4	44	2	3	2.2	2.75	1.5	1	1	0	0	0	0	1	97	-0.68	0.55	91	11	13
1	0	2	34.86	2500	96.27	36	5	5	55	2	1.13	1.2	1.25	2.83	1	0	0	0	0	0	2	120	0.39	-0.37	104	13	8
1	1	1	35	2450	93.8	37	2	3	29	2	3.5	3.4	4.5	2.83	3	1	1	1	0	1	2	85	0.46	0.91	98	16	12
1	1	1	35.14	2296	93.37	40	4	4	44	2	3.63	3	2.75	2.17	2	1	0	0	0	0	2	99	-0.02	-0.64	91	13	15
1	1	1	35.14	2086	93.33	40	4	4	44	2	1	1.4	2.5	1	1	0	0	0	0	0	2	101	-1.07	1.69	109	14	7
1	0	2	36	1742	101.07	41	4	3	37	2	1	1	1.25	1.83	1	0	0	0	0	0	2	108	0.53	-0.37	82	19	7
1	0	2	36	2318	95.3	39	4	1	23	2	2.75	1.8	1.25	2.17	1.5	0	0	0	0	0	1	93	0.47	-0.68	87	12	9
1	1	1	36	3180	95.2	46	5	1	27	2	2.75	2.4	3	2.83	2	0	0	0	0	0	2	106	-0.11	0.14	106	18	4
1	1	1	36.29	1900	95.77	37	4	4	44	2	1.25	1.4	1.75	2.5	1	0	0	0	0	0	1	112	0.15	0.52	106	12	10
1	1	1	36.29	2400	95.73	37	4	4	44	2	2.38	3	2.5	2.67	3	0	0	0	0	1	2	120	-0.77	0.52	104	19	1
1	0	2	36.43	2552	96.97	39	4	3	37	2	1.88	2	1.75	2	2	0	0	0	0	0	2	108	-0.15	0.46	104	19	6
1	1	1	36.57	2700	93.97	45	4	1	23	2	3.25	1.2	1.25	3.33	1	1	0	0	1	0	2	99	-0.41	1.3	101	14	2
1	0	2	36.57	2902	95.07	42	4	1	23	2	2.5	2.2	2.5	3	2.5	0	0	0	0	1	2	99	0.24	1.37	97	15	7
1	0	2	36.71	2658	92.7	45	5	5	55	1	1.13	1.2	1.25	2.67	1	0	0	0	0	0	2	110	1.42	1.78	97	19	4
1	1	1	36.71	2884	94.37	44	4	3	37	1	2.88	4.4	3.5	3	3.5	0	1	1	0	1	2	89	-1.14	-0.64	83	11	11
1	1	1	36.86	2680	92.47	39	4	1	23	2	2	2	2.5	2	2	0	0	0	0	0	2	108	-0.01	0.91	131	16	16
1	1	1	36.29	2750	101.8	35	4	4	44	1	3.13	2	3	2	1	1	0	0	0	0	2	122	-0.66	0.44	122	19	5
1	1	1	30	2500	100	39	4	1	23	2	2.88	1.2	1	3.17	1	0	0	0	0	0	1
1	0	2	30	3100	102	34	2	2	22	2	1	1	1	1	1	0	0	0	0	0	2
1	0	2	31.57	1638	99	34	4	1	23	2	1	1	1	1.17	1	0	0	0	0	0	1
1	0	2	33.5	2162	97	41	2	1	15	2	2.5	2.2	1.75	2	1.5	0	0	0	0	0	2
1	0	2	30.86	1716	97	35	2	3	29	2	1	1	1	3	1	0	0	0	0	0	2
1	0	2	35.86	2600	94	35	4	4	44	2	3	2	1.75	2.5	2	1	0	0	0	0	2
1	0	2	36.14	2332	94	39	2	3	29	2	1.63	1.2	1	1	1	0	0	0	0	0	2
1	0	2	36.14	2786	94	39	2	3	29	2	1	1	1	1.17	1	0	0	0	0	0	2
1	0	2	33	1672	94	55	4	3	37	2	1.5	1.8	3.5	3.67	3	0	0	1	1	1	2
1	0	2	33	1566	94	55	4	3	37	2	1.5	2.6	4	4.17	1.5	0	0	1	1	0	2
1	0	2	28	1156	94	46	2	1	15	2	1.88	2	1.5	3.5	1.5	0	0	0	1	0	1
1	0	2	36	3050	94	39	4	4	44	2	2.38	2	2.75	2.17	1	0	0	0	0	0	2
1	0	2	28	1290	94	40	2	2	22	2	1	1	1	1	1	0	0	0	0	0	2
1	0	2	30	1042	94	37	4	1	23	2	3.13	2.8	1.75	2.83	1	1	0	0	0	0	2
1	0	2	36	3050	94	40	5	4	48	2	1	1.8	1	1.67	1	0	0	0	0	0	2
1	1	1	36	2490	97	36	4	4	44	2	2.5	2	2.25	2.17	1	0	0	0	0	0	2
1	1	1	36	2605	103	44	4	3	37	2	3	2.6	2.25	3.17	1	1	0	0	0	0	2
1	1	1	30.71	1680	100	40	4	4	44	1	1	1.2	2	1.67	1	0	0	0	0	0	1
1	1	1	31	2250	99	38	2	2	22	2	2.13	2	2.25	1.83	2	0	0	0	0	0	2
1	1	1	36	4000	94	39	2	1	15	1	1.38	1.6	1.5	1.33	1	0	0	0	0	0	2
1	1	1	35	2103	95	33	2	3	29	2	1.88	2.6	3.25	1.83	1.5	0	0	0	0	0	2
1	1	1	35	2103	95	33	2	3	29	2	1.88	2.6	2.75	1.67	1	0	0	0	0	0	2
1	1	1	32.43	2055	94	41	4	3	37	2	3.38	4.4	4.25	3.33	3.5	1	1	1	1	1	1
1	1	1	32.43	1865	94	41	4	3	37	2	5	5	5	2.83	4	1	1	1	0	1	1
0	1	3	40	3768	96.5	41	2	1	15	2	3.88	4.8	3	3.5	2.5	1	1	0	1	1	2
0	0	4	39	3100	94.47	40	4	4	44	2	1	1	3	1.5	1	0	0	0	0	0	2
0	1	3	41	4100	93.47	37	2	4	36	2	2	2	2	2.33	2	0	0	0	0	0	2
0	1	3	39	3400	99.67	32	4	3	37	2	3.88	3	3.5	1	1.5	1	0	1	0	0	2
0	1	3	38	3600	92.8	35	2	2	22	2	2.38	3	3	2	3	0	0	0	0	1	2
0	1	3	37.71	3488	96.97	37	2	1	15	2	1.25	1.6	2	2.17	1	0	0	0	0	0	2
0	1	3	38	3928	98.37	42	2	1	15	2	2.5	2.2	2.25	2.33	2	0	0	0	0	0	2
0	0	4	38	3200	95.27	30	2	1	15	2	1.88	2.2	1.25	2.5	1	0	0	0	0	0	2
0	1	3	39	3156	95.97	38	4	1	23	2	1.38	1.6	1	1.5	1	0	0	0	0	0	2
0	1	3	39	3050	97.57	40	4	4	44	2	1.75	1.8	1.25	2.17	1	0	0	0	0	0	2
0	1	3	40	3180	105.33	44	4	1	23	2	1.75	2.4	1	2.67	1	0	0	0	0	0	2
0	1	3	39.14	3720	100.8	35	4	4	44	2	1	1	1	1	1	0	0	0	0	0	2
0	0	4	38.71	3000	95.73	35	4	4	44	2	1	1.2	1	3.83	1	0	0	0	1	0	2
0	0	4	39.43	3165	97.4	43	4	1	23	2	1	1	2.5	2	1	0	0	0	0	0	2
0	1	3	40.71	3880	102.83	37	2	1	15	2	2	1.8	1	2	2	0	0	0	0	0	2
0	0	4	39.57	3550	100.2	40	4	2	30	2	1.25	1.4	1	2	1	0	0	0	0	0	2
0	0	4	39	3200	94.1	38	4	5	51	2	1.13	1.2	1	1	1	0	0	0	0	0	2
0	0	4	39	3000	97.47	37	4	1	23	2	1	1	1	1	1	0	0	0	0	0	2
0	0	4	38	3132	95.4	35	2	1	15	2	2.88	2.2	2.25	2.33	2	0	0	0	0	0	2
0	0	4	39	3450	93.7	27	2	2	22	2	2.38	3.4	4	2.17	3	0	1	1	0	1	2
0	1	3	41	3252	99.63	36	4	1	23	2	1	1	2	1.67	1	0	0	0	0	0	2
0	1	3	38	3650	98.57	42	4	3	37	2	2	2.2	2.75	1.67	1	0	0	0	0	0	2
0	1	3	37	3020	100	40	2	1	15	2	2.63	2.2	2.75	3	1	0	0	0	0	0	2
0	0	4	39.43	3190	98.1	37	2	3	29	2	1	1	1	1	1	0	0	0	0	0	2
0	1	3	37.29	2520	95.4	38	4	3	37	2	1	1	1	1	1	0	0	0	0	0	2
0	1	3	40.14	3200	94.27	36	4	3	37	2	1.75	1	1	3	1	0	0	0	0	0	2
0	1	3	38	3050	89	47	2	1	15	2	1.63	2.6	1.75	2.67	1	0	0	0	0	0	2
0	0	4	37	2650	99.93	33	4	4	44	2	1	1.4	2	1.17	1	0	0	0	0	0	2
0	0	4	38.43	3200	95.63	30	2	2	22	2	1.88	2.4	3.5	1.5	1	0	0	1	0	0	2
0	1	3	39.29	2850	92.97	36	4	3	37	2	2.25	2	1	2.33	1	0	0	0	0	0	2
0	1	3	40	2560	99.07	43	5	4	48	2	1.38	1.6	1.25	1	1	0	0	0	0	0	2
0	1	3	37	3125	98	45	4	1	23	2	2	2	2	2	2	0	0	0	0	0	2
0	1	3	39.14	2640	92.57	42	4	3	37	2	2.38	3	2.25	2	2.5	0	0	0	0	1	2
0	0	4	40	3160	97.17	36	4	3	37	2	2	2	2	2.33	2	0	0	0	0	0	2
0	1	3	40.14	3505	94.43	37	5	4	48	2	2.5	2.2	3.75	2.83	2	0	0	1	0	0	2
0	0	4	40.71	3420	94.33	36	2	1	15	2	1.13	1.4	2	2.5	2	0	0	0	0	0	2
0	1	3	39	2750	96.8	34	2	2	22	2	2	1.8	1	2.33	2	0	0	0	0	0	2
0	0	4	38.71	2900	95.53	35	4	4	44	1	1	2	1	2.17	2	0	0	0	0	0	2
0	1	3	39	4000	94.37	37	4	3	37	1	2.75	2	2.75	2.33	3	0	0	0	0	1	2
0	1	3	40	3414	94.97	40	4	4	44	2	2.38	1	2	3.5	1	0	0	0	1	0	2
0	1	3	38	2680	97	35	4	1	23	2	2	2	2.25	2	2	0	0	0	0	0	2
0	0	4	40	3100	102	39	4	4	44	2	2	2	2	2.83	2.5	0	0	0	0	1	2
0	0	4	40.43	3000	98	32	2	4	36	2	1	1	1	1.67	1	0	0	0	0	0	2
0	0	4	38.29	3260	99	35	2	3	29	2	2.38	2.2	2	2.67	2	0	0	0	0	0	2
0	0	4	39	2950	99	35	4	4	44	2	1.13	1.2	1.25	2	1	0	0	0	0	0	2
0	0	4	39.14	3100	97	29	4	1	23	2	1.25	1.2	1	1.5	1	0	0	0	0	0	2
0	0	4	38.57	2975	94	36	2	3	29	2	2.13	2.4	1.5	2.17	2	0	0	0	0	0	2
0	0	4	39.43	3030	93	35	4	3	37	2	1	1	2.5	2.33	1	0	0	0	0	0	2
0	0	4	38.71	2750	92	36	2	2	22	2	2.38	2.2	1.75	2.17	2	0	0	0	0	0	2
0	0	4	39.43	2840	91	45	2	1	15	2	1.63	3	2.5	2.17	2.5	0	0	0	0	1	2
0	0	4	39	2984	95	31	2	3	29	2	2	1.2	1.75	2.33	1	0	0	0	0	0	2
0	0	4	38	2800	91	34	2	3	29	2	3.75	4	3.25	2.83	4	1	1	0	0	1	2
0	0	4	39	2800	91	33	2	1	15	2	2.13	2.6	2	2.33	2	0	0	0	0	0	2
0	0	4	40	3060	92	35	4	1	23	2	1	1.8	3.75	1.5	2	0	0	1	0	0	2
0	0	4	41	3190	92	34	4	1	23	2	1.88	1.2	2	2.67	2	0	0	0	0	0	2
0	0	4	39.57	2750	105	45	4	1	23	2	1.25	2.2	1.25	2	1	0	0	0	0	0	2
0	0	4	39	3200	98	40	5	4	48	2	1	1	1	1	1	0	0	0	0	0	2
0	0	4	38	2980	98	44	4	4	44	2	1.5	1	1.5	2.17	1	0	0	0	0	0	2
0	0	4	41	3650	97	39	2	1	15	2	1.88	1.4	3.5	2.5	1	0	0	1	0	0	2
0	0	4	38	2800	96	38	4	2	30	2	1	2.6	1	2.33	2	0	0	0	0	0	2
0	0	4	37	3000	95	36	2	2	22	2	2.25	2	1.75	1.67	1.5	0	0	0	0	0	2
0	0	4	39.29	3900	93	37	2	1	15	1	1.75	3.4	2.5	2.33	3.5	0	1	0	0	1	2
0	0	4	38	4140	90	41	4	4	44	2	1	1.8	1	2	2	0	0	0	0	0	2
0	0	4	38	3200	89	35	2	3	29	2	3.25	4.2	1.25	3	2.5	1	1	0	0	1	2
0	1	3	38	3280	88	39	2	1	15	2	2	2.2	1.75	1.67	1	0	0	0	0	0	2
0	0	4	39	3302	88	32	4	1	23	2	2	1.8	2.5	1.17	2	0	0	0	0	0	2
0	0	4	40.14	2560	87	44	4	3	37	2	1	1	1	1	1	0	0	0	0	0	2

## Sheet: coding book
variable	definition
group	1=preterm, 0=term
gender	1=boy, 0=girl
gr-gender	1=preterm boy, 2=preterm girl, 3=term boy, 4=term girl
GA-wk	gestational age (weeks) at birth
BW-g	birth weight (gram)
age-mo	age (months) at the time of study
M-age	maternal age (years)
M-edu	maternal education level. 1<= grade 6, 2=grade 7-9, 3=grade 10-12, 4=university or college, 5=graduate school
M-job	maternal occupational level. 1=very low, 5=very high
M-SES	maternal socioeconomic status score; 4*educational level (level 1-5)+7*occupational level (level 1-5)
handedness	2=right, 1=left
con	average raw score in the dimension of construction
acc	average raw score in the dimension of accuracy
speed	average raw score in the dimension of speed
grasp	average raw score in the dimension of pencil grasp
dir	average raw score in the dimension of directionality
con-15	1= £15%, 0= >15% of the norm in the construction dimension
acc-15	1= £15%, 0= >15% of the norm in the accuracy dimension
spe-15	1= £15%, 0= >15% of the norm in the speed dimension
grasp-15	1= £15%, 0= >15% of the norm in the pencil grasp dimension
dir-15	1= £15%, 0= >15% of the norm in the directionality dimension
early intervention	1= with early intervention in ealy years , 2= none
TONI3	standard score
SIPT-KI	standard score
SIPT-FI	standard score
TVPS	standard score
MABC2-MD	MABC-2: Manual dexterity; standard score
SNAP-inattention	raw score
